# Supplementary material for: Variations of Bioactive Phytochemicals and Antioxidant Capacity of Navel Orange Peel in Response to Different Drying Methods
Source: Antioxidants (Basel). 2022 Aug 9;11(8):1543. doi: 10.3390/antiox11081543 (PMC9404947; doi:10.3390/antiox11081543)
Supplement: Supplementary file 1 [file antioxidants-11-01543-s001.zip]

Archive with 1 entries (1 files):
- antioxidants-1848097-supplementary.pdf
